# Supplementary material for: Nutri-Score: Awareness, Perception and Self-Reported Impact on Food Choices among French Adolescents
Source: Nutrients. 2022 Jul 29;14(15):3119. doi: 10.3390/nu14153119 (PMC9370257; doi:10.3390/nu14153119)
Supplement: Supplementary file 1 [file nutrients-14-03119-s001.zip]

Archive with 1 entries (1 files):
- nutrients-1822296-supplementary.pdf
